# Supplementary material for: Inhibitory Effect and Mechanism of Dancong Tea from Different Harvesting Season on the α-Glucosidase Inhibition In Vivo and In Vitro
Source: Foods. 2024 Dec 23;13(24):4183. doi: 10.3390/foods13244183 (PMC11675673; doi:10.3390/foods13244183)
Supplement: Supplementary file 1 [file foods-13-04183-s001.zip]

Archive with 1 entries (1 files):
- foods-3379113-supplementary.pdf
